# Supplementary material for: Knowledge Gaps in the Definition of Threats for the Red List Assessment of European Freshwater-Dependent Fish Species
Source: Biology (Basel). 2021 Jul 18;10(7):680. doi: 10.3390/biology10070680 (PMC8301433; doi:10.3390/biology10070680)
Supplement: Supplementary file 1 [file biology-10-00680-s001.zip]

Archive with 1 entries (1 files):
- biology-1288398-supplementary.xlsx
