# Supplementary material for: Knowledge Gaps in the Definition of Threats for the Red List Assessment of European Freshwater-Dependent Fish Species
Source: Biology (Basel). 2021 Jul 18;10(7):680. doi: 10.3390/biology10070680 (PMC8301433; doi:10.3390/biology10070680)
Supplement: Supplementary file 1 [file biology-10-00680-s001.zip › biology-1288398-supplementary.xlsx]

## Sheet: Table S1
Table S1 - Bibliographic references stated in The International Union for Conservation of Nature (IUCN) Red List of Threatened Species (2020) as support for identified threats (represented levels 1 and 2 of threats according to IUCN definitions) to European native freshwater dependent species. Status acronyms: Critically Endangered (CR), Endangered (EN), Vulnerable (VU), Near Threatened (NT), Lea…
Species Name	Status Acronym	Threat Classification		Bibligraphic reference
		Level 1	Level 2
Acipenser gueldenstaedtii	CR	5. Biological Resource Use	5.4. Fishing & Harvesting Aquatic Resources	CITES. (2000). Sixteenth Meeting of the CITES Animals Committee Shepherdstown (United States of America) 11-15 December 2000. Implementation of Resolution Conf. 8.9 (Rev.). ACIPENSERIFORMES.
Acipenser gueldenstaedtii	CR	7. Natural System Modifications	7.2. Dams & Water Management/Use	CITES. (2000). Sixteenth Meeting of the CITES Animals Committee Shepherdstown (United States of America) 11-15 December 2000. Implementation of Resolution Conf. 8.9 (Rev.). ACIPENSERIFORMES.
Acipenser gueldenstaedtii	CR	9. Pollution	9.2. Industrial & Military Effluents	CITES. (2000). Sixteenth Meeting of the CITES Animals Committee Shepherdstown (United States of America) 11-15 December 2000. Implementation of Resolution Conf. 8.9 (Rev.). ACIPENSERIFORMES.
Pungitius hellenicus	CR	6. Human Intrusions & Disturbance	6.3. Work & Other Activities	Keivany, Y., Daoulas, C. K., Nelson, J. S., & Economidis, P. S. (1999). Threatened fishes of the world: Pungitius hellenicus Stephanidis, 1971 (Gasterosteidae). Environmental biology of fishes, 55(4), 390.
Pungitius hellenicus	CR	7. Natural System Modifications	7.2. Dams & Water Management/Use	Economidis, P. S. (1995). Endangered freshwater fishes of Greece. Biological Conservation, 72(2), 201-211.
Pungitius hellenicus	CR	9. Pollution	9.4. Garbage & Solid Waste	Economidis, P. S. (1995). Endangered freshwater fishes of Greece. Biological Conservation, 72(2), 201-211.
Pungitius hellenicus	CR	11. Climate Change & Severe Weather	11.2. Droughts	Keivany, Y., Daoulas, C. K., Nelson, J. S., & Economidis, P. S. (1999). Threatened fishes of the world: Pungitius hellenicus Stephanidis, 1971 (Gasterosteidae). Environmental biology of fishes, 55(4), 390.
Salmo ohridanus	VU	8. Invasive & Other Problematic Species, Genes & Diseases	8.3. Introduced Genetic Material	Rakaj, N., & Flloko, A. (1995). Conservation status of freshwater fish of Albania. Biological Conservation, 72(2), 195-199.
Salmo salar	VU	8. Invasive & Other Problematic Species, Genes & Diseases	8.2. Problematic Native Species/Diseases	Bjørn, P. A., Finstad, B., & Kristoffersen, R. (2001). Salmon lice infection of wild sea trout and Arctic char in marine and freshwaters: the effects of salmon farms. Aquaculture Research, 32(12), 947-962.
Salmo salar	VU	8. Invasive & Other Problematic Species, Genes & Diseases	8.2. Problematic Native Species/Diseases	Bostick, K., Clay, J., & McNevin, A. (2005). Farm-level issues in aquaculture certification: Salmon. Washington DC: World Wildlife Fund.
Salmo salar	VU	8. Invasive & Other Problematic Species, Genes & Diseases	8.2. Problematic Native Species/Diseases	Butler, J.R.A. 2002. Wild salmonids and sea louse infestations on the west coast of Scotland: sources of infection and implications for the management of marine salmon farms. Pest Management Science 58: 595-608.
Salmo salar	VU	8. Invasive & Other Problematic Species, Genes & Diseases	8.2. Problematic Native Species/Diseases	Gargan, P.G., Tully, O. and Poole, W.R. 2003. Relationship between sea lice infestation, sea lice production and sea trout survival in Ireland, 1992-2001. In: Mills, D. (ed.), Salmon at the Edge. Atlantic Salmon Trust.
Salmo salar	VU	8. Invasive & Other Problematic Species, Genes & Diseases	8.2. Problematic Native Species/Diseases	Heuch, P.A. and Mo, T.A. 2001. A model of salmon louse production in Norway: Effects of increasing salmon production and public management measures. Diseases of Aquatic Organisms 45: 145-152.
Salmo salar	VU	8. Invasive & Other Problematic Species, Genes & Diseases	8.2. Problematic Native Species/Diseases	Krkošek, M., Lewis, M.A., and Volpe, J.P. 2005. Transmission dynamics of parasitic sea lice from farm to wild salmon. Proceedings of the Royal Society B 272: 689-696.
Salmo salar	VU	8. Invasive & Other Problematic Species, Genes & Diseases	8.2. Problematic Native Species/Diseases	Whelan, K. 2010. A Review of the Impacts of the Salmon Louse, Lepeophtheirus salmonis (Krøyer, 1837) on wild salmonids. Atlantic Salmon Trust, Perth.
Salmo salar	VU	8. Invasive & Other Problematic Species, Genes & Diseases	8.2. Problematic Native Species/Diseases	WWF. 2001. The Status of Wild Atlantic Salmon: A River by River Assessment. WWF, Copenhagen.
Salmo salar	VU	8. Invasive & Other Problematic Species, Genes & Diseases	8.3. Introduced Genetic Material	Palmé, A., Wennerström, L., Guban, P., Ryman, N., & Laikre, L. (2012). Compromising Baltic salmon genetic diversity: Conservation genetic risks associated with compensatory releases of salmon in the Baltic Sea.
Salmo salar	VU	8. Invasive & Other Problematic Species, Genes & Diseases	8.3. Introduced Genetic Material	Thorstad, E.B., Fleming, I.A., McGinnity, P., Soto, D., Wennevik, V. and Whoriskey, F. (2008). Incidence and impacts of escaped farmed Atlantic salmon Salmo salar in nature. NINA Special Report . Norwegian Institute for Nature Research.
Salmo salar	VU	11. Climate Change & Severe Weather	11.1. Habitat Shifting & Alteration	Hedger, R. D., Sundt-Hansen, L. E., Forseth, T., Ugedal, O., Diserud, O. H., Kvambekk, Å. S., & Finstad, A. G. (2013). Predicting climate change effects on subarctic–Arctic populations of Atlantic salmon (Salmo salar). Canadian Journal of Fisheries and Aquatic Sciences, 70(2), 159-168.
Salmo salar	VU	11. Climate Change & Severe Weather	11.1. Habitat Shifting & Alteration	Jonsson, B., & Jonsson, N. (2009). A review of the likely effects of climate change on anadromous Atlantic salmon Salmo salar and brown trout Salmo trutta, with particular reference to water temperature and flow. Journal of fish biology, 75(10), 2381-2447.
Salvelinus grayi	CR	8. Invasive & Other Problematic Species, Genes & Diseases	8.1. Invasive Non-Native/Alien Species/Diseases	Igoe, F. (2007). Closing the door before the horse has bolted.
Salvelinus grayi	CR	9. Pollution	9.3. Agricultural & Forestry Effluents	Igoe, F. (2007). Closing the door before the horse has bolted.
Salvelinus lonsdalii	CR	8. Invasive & Other Problematic Species, Genes & Diseases	8.2. Problematic Native Species/Diseases	Maitland, P. S., Winfield, I. J., McCarthy, I. D., & Igoe, F. (2007). The status of Arctic charr Salvelinus alpinus in Britain and Ireland. Ecology of Freshwater Fish, 16(1), 6-19.
Salvelinus obtusus	CR	9. Pollution	9.1. Domestic & Urban Waste Water	Igoe, F., O'Grady, M. F., Tierney, D., & Fitzmaurice, P. (2003). Arctic char Salvelinus alpinus (L.) in Ireland: A millennium review of its distribution and status with conservation recommendations. In Biology and Environment: Proceedings of the Royal Irish Academy (pp. 9-22). Royal Irish Academy.
Salvelinus obtusus	CR	9. Pollution	9.3. Agricultural & Forestry Effluents	Igoe, F., O'Grady, M. F., Tierney, D., & Fitzmaurice, P. (2003). Arctic char Salvelinus alpinus (L.) in Ireland: A millennium review of its distribution and status with conservation recommendations. In Biology and Environment: Proceedings of the Royal Irish Academy (pp. 9-22). Royal Irish Academy.
Liopsetta glacialis	LC	11. Climate Change & Severe Weather	11.1. Habitat Shifting & Alteration	Cheung, W. W., Lam, V. W., Sarmiento, J. L., Kearney, K., Watson, R., & Pauly, D. (2009). Projecting global marine biodiversity impacts under climate change scenarios. Fish and fisheries, 10(3), 235-251.
Acipenser nudiventris	CR	5. Biological Resource Use	5.4. Fishing & Harvesting Aquatic Resources	CITES. (2000). Sixteenth Meeting of the CITES Animals Committee Shepherdstown (United States of America) 11-15 December 2000. Implementation of Resolution Conf. 8.9 (Rev.). ACIPENSERIFORMES.
Acipenser nudiventris	CR	7. Natural System Modifications	7.2. Dams & Water Management/Use	CITES. (2000). Sixteenth Meeting of the CITES Animals Committee Shepherdstown (United States of America) 11-15 December 2000. Implementation of Resolution Conf. 8.9 (Rev.). ACIPENSERIFORMES.
Acipenser nudiventris	CR	11. Climate Change & Severe Weather	11.2. Droughts	CITES. (2000). Sixteenth Meeting of the CITES Animals Committee Shepherdstown (United States of America) 11-15 December 2000. Implementation of Resolution Conf. 8.9 (Rev.). ACIPENSERIFORMES.
Acipenser ruthenus	VU	5. Biological Resource Use	5.4. Fishing & Harvesting Aquatic Resources	CITES. (2000). Sixteenth Meeting of the CITES Animals Committee Shepherdstown (United States of America) 11-15 December 2000. Implementation of Resolution Conf. 8.9 (Rev.). ACIPENSERIFORMES.
Acipenser ruthenus	VU	7. Natural System Modifications	7.2. Dams & Water Management/Use	CITES. (2000). Sixteenth Meeting of the CITES Animals Committee Shepherdstown (United States of America) 11-15 December 2000. Implementation of Resolution Conf. 8.9 (Rev.). ACIPENSERIFORMES.
Acipenser stellatus	CR	5. Biological Resource Use	5.4. Fishing & Harvesting Aquatic Resources	CITES. (2000). Sixteenth Meeting of the CITES Animals Committee Shepherdstown (United States of America) 11-15 December 2000. Implementation of Resolution Conf. 8.9 (Rev.). ACIPENSERIFORMES.
Acipenser stellatus	CR	7. Natural System Modifications	7.2. Dams & Water Management/Use	Khodorevskaya, R. P., Pavlov, D. S., & Ruban, G. J. (2009). Behaviour, migrations, distribution, and stocks of Sturgeons in the Volga-Caspian Basin (No. 3). BoD–Books on Demand.
Iberochondrostoma olisiponensis	CR	8. Invasive & Other Problematic Species, Genes & Diseases	8.2. Problematic Native Species/Diseases	Gante, H. F., Santos, C. D., & Alves, M. J. (2010). Phylogenetic relationships of the newly described species Chondrostoma olisiponensis (Teleostei: Cyprinidae). Journal of Fish Biology, 76(4), 965-974.
Huso huso	CR	5. Biological Resource Use	5.4. Fishing & Harvesting Aquatic Resources	Doukakis, P., Babcock, E. A., Pikitch, E. K., Sharov, A. R., Baimukhanov, M., Erbulekov, S., Bokova, Y., & Nimatov, A. (2010). Management and recovery options for Ural River beluga sturgeon. Conservation Biology, 24(3), 769-777.
Huso huso	CR	5. Biological Resource Use	5.4. Fishing & Harvesting Aquatic Resources	Krasikov E.V. and Fedin A.A. (1996). Distribution and dynamics of sturgeons abundance in the Caspian Sea on results of 1991-1995. State and perspectives of scientific-research developments in the mariculture of Russia. VNIRO, Rostov-on-Don.
Huso huso	CR	7. Natural System Modifications	7.2. Dams & Water Management/Use	CITES. (2000). Sixteenth Meeting of the CITES Animals Committee Shepherdstown (United States of America) 11-15 December 2000. Implementation of Resolution Conf. 8.9 (Rev.). ACIPENSERIFORMES.
